# Supplementary material for: Whole-genome sequence diversity and association analysis of 198 soybean accessions in mini-core collections
Source: DNA Res. 2021 Jan 25;28(1):dsaa032. doi: 10.1093/dnares/dsaa032 (PMC7934572; doi:10.1093/dnares/dsaa032)
Supplement: dsaa032_Supplementary_Data [file dsaa032_supplementary_data.zip]

Archive with 3 entries (3 files):
- Supplementary Methods.docx
- Supplementary Tables.xlsx
- Supplementary_Fig.ver.3.pdf
