# Supplementary material for: Whole-genome sequence diversity and association analysis of 198 soybean accessions in mini-core collections
Source: DNA Res. 2021 Jan 25;28(1):dsaa032. doi: 10.1093/dnares/dsaa032 (PMC7934572; doi:10.1093/dnares/dsaa032)
Supplement: dsaa032_Supplementary_Data [file dsaa032_supplementary_data.zip › Supplementary Tables.xlsx]

## Sheet: Supplementary Table S1
Supplementary Table S1. List of soybean accessions sequenced in this study.
Accession ID	Status	Accession Name	Origin	Group	Genome sequence reads obtained in the present study
					Illumina Reads				PacBio Reads
					Illumina Platform	DDBJ Accession	Total length (Gb)	Depth (X)*	PacBio	DDBJ Accession	Total length (Subreads)	Depth (X)*
GmWMC159	Landrace	COL/PAK/1989/IBPGR/2323(2)	Pakistan	Primitive	HiSeqX	DRX142601	19.6934	20.1149
GmWMC138	Landrace	COL/PAK/1989/IBPGR/2326(1)	Pakistan	Primitive	HiSeqX	DRX142613	16.9061	17.2679
GmWMC192	Landrace	U 1155-4	Nepal	Primitive	HiSeqX	DRX142618	14.7934	15.11
GmWMC170	Landrace	M 652	India	Primitive	HiSeqX	DRX142650	18.1452	18.5335
GmWMC156	Landrace	U 8006-3	Nepal	Primitive	HiSeqX	DRX142728	15.3283	15.6564
GmWMC187	Landrace	KADI BHATTO	Nepal	Primitive	HiSeqX	DRX142682	14.0614	14.3624
GmWMC150	Landrace	U 1042-1	Nepal	Primitive	HiSeqX	DRX142649	18.2695	18.6606
GmWMC019	Landrace	CHOUSENSHU (CHA)	North Korea	Primitive	HiSeqX	DRX142574	17.1473	17.5143
GmWMC042	Landrace	MOSHIDOU GONG 503	China	Primitive	HiSeqX	DRX142583	13.9889	14.2883	PacBio Sequel	DRX138348	16.698	17.0554
GmWMC036	Landrace	MOSHIDOU GONG 502	China	Primitive	HiSeqX	DRX142579	12.9127	13.1891
GmWMC084	Landrace	PEKING	China	Primitive	HiSeq2000	DRX154008	32.2044	32.8936	PacBio Sequel	DRX138352	17.029	17.3935
GmJMC180	Landrace	KOMUTA	Japan	Primitive	HiSeqX	DRX142691	16.7881	17.1474
GmWMC134	Landrace	PI 549018 (ZYD3939)	China	Primitive	HiSeqX	DRX142609	16.6833	17.0404
B01167	Landrace	B01167	Japan	Primitive	HiSeqX	DRX136248	26.9659	27.543
GmWMC118	Landrace	OUDU	South Korea	Primitive	HiSeqX	DRX142615	16.2929	16.6416
GmWMC155	Landrace	PE POKE (AHEY)	Myanmar	Primitive	HiSeqX	DRX142681	14.3311	14.6378
GmWMC163	Landrace	N 2491	Nepal	Primitive	HiSeqX	DRX142617	14.9708	15.2912
GmWMC160	Landrace	N 2392	Nepal	Primitive	HiSeqX	DRX142713	15.3246	15.6526
GmWMC157	Landrace	COL/MYANMAR/2006/U_TSUKUBA/073	Myanmar	Primitive	HiSeqX	DRX142697	15.2454	15.5717
GmWMC171	Landrace	U-1741-2-2 NO.3	Nepal	Primitive	HiSeqX	DRX142666	18.567	18.9644
GmWMC169	Landrace	HAKUCHIKOU	China	World	HiSeqX	DRX142634	17.0746	17.44
GmWMC107	Landrace	HAKKA ZASHI	China	World	HiSeqX	DRX142663	14.7437	15.0592
GmJMC128	Landrace	GIN DAIZU	China	World	HiSeqX	DRX142722	14.6388	14.9521
GmWMC046	Landrace	KE 32	Philippines	World	HiSeqX	DRX142677	21.0645	21.5154
GmWMC038	Landrace	ICHIGUUHOU	China	World	HiSeqX	DRX142645	15.2488	15.5752
GmWMC119	Landrace	HAKUBI	China	World	HiSeqX	DRX142632	13.4532	13.7411
GmWMC086	Landrace	ANTO SHOUKOKUTOU	China	World	HiSeqX	DRX161787	15.6205	15.9548
GmWMC103	Landrace	SENYOUTOU	China	World	HiSeqX	DRX142647	15.4059	15.7356
GmWMC070	Landrace	CHOYOUTOU	China	World	HiSeqX	DRX142591	15.8818	16.2217
GmWMC010	Landrace	DA BAI MEI	China	World	HiSeqX	DRX142565	15.1575	15.4819
GmWMC071	Landrace	PK 73-54	India	World	HiSeqX	DRX142630	28.6339	29.2468	PacBio Sequel	DRX138347	11.095	11.3325
5002T	Breeders line	5002T	USA	World	HiSeqX	DRX142564	15.0518	15.3739	PacBio Sequel	DRX138345	12.263	12.5255
GmWMC113	Landrace	BARITOU 3 A	Indonesia	World	HiSeqX	DRX142711	17.3783	17.7502
GmWMC146	Landrace	HM 39	India	World	HiSeqX	DRX142580	18.6039	19.0021
GmWMC115	Breeders line	Williams82	USA	World	HiSeqX	DRX136251	22.3844	22.8634	PacBio Sequel	DRX138354	11.364	11.6072
GmWMC122	Landrace	GAPSANJAELAE (I)	South Korea	World	HiSeqX	DRX142648	19.8404	20.2651
GmWMC087	Landrace	DAU TUONG XANH LO	Viet Nam	World	HiSeqX	DRX161788	18.0783	18.4652
GmWMC165	Landrace	KARASUMAME (SHINCHIKU)	Taiwan	World	HiSeqX	DRX142614	18.1758	18.5648
GmWMC108	Landrace	KARASUMAME	China	World	HiSeqX	DRX142679	14.5013	14.8117
GmWMC147	Landrace	COL/THAI/1986/THAI-78	Thailand	World	HiSeqX	DRX142584	13.4605	13.7486
GmWMC074	Landrace	THET LAT (3 MONTH)	Myanmar	World	HiSeqX	DRX142678	16.7093	17.0669
GmWMC183	Landrace	KARASUMAME (HEITOU)	Taiwan	World	HiSeqX	DRX142602	13.5061	13.7952
GmWMC162	Landrace	COL/THAI/1986/THAI-80	Thailand	World	HiSeqX	DRX142606	14.8837	15.2023
GmWMC144	Landrace	M 918	India	World	HiSeqX	DRX142575	13.8162	14.1119
GmWMC175	Landrace	BISHUU DAIZU	China	World	HiSeqX	DRX142581	14.6573	14.971
GmWMC181	Landrace	CHIENGMAI PALMETTO	Thailand	World	HiSeqX	DRX142594	12.4063	12.6719
GmWMC143	Landrace	M 44	India	World	HiSeqX	DRX142571	13.8122	14.1078
GmWMC140	Landrace	COL/LAOS/2005/NIAS/CED2005L25	Laos	World	HiSeqX	DRX142567	13.7905	14.0856
GmWMC153	Landrace	DAU NANH	Viet Nam	World	HiSeqX	DRX142593	15.1841	15.509
GmWMC185	Landrace	JI AN HUANG DOW	China	World	HiSeq2000	DRX154029	8.97443	9.16651
GmWMC176	Landrace	SANDEK SIENG	Cambodia	World	HiSeqX	DRX142585	20.1276	20.5584
GmWMC191	Landrace	MISS 33 DIXI	Philippines	World	HiSeqX	DRX142729	12.6771	12.9484
GmWMC190	Landrace	SAN SAI	Thailand	World	HiSeqX	DRX142611	19.2374	19.6492
GmWMC120	Landrace	U 1416	Nepal	World	HiSeqX	DRX142587	10.4768	10.7011
GmJMC076	Landrace	IHHON SANGOU	Japan	World	HiSeqX	DRX142624	11.4092	11.6534
GmWMC124	Landrace	GU TIAN DOW	China	World	HiSeqX	DRX142664	17.0183	17.3826
GmWMC109	Landrace	TOPUTOPPU	Thailand	World	HiSeqX	DRX142695	16.6334	16.9894
GmWMC129	Landrace	AOKI MAME	China	World	HiSeqX	DRX142605	17.4622	17.836
GmWMC072	Landrace	M 581	India	World	HiSeqX	DRX142646	22.7769	23.2644
GmWMC148	Landrace	M 42	India	World	HiSeqX	DRX142633	12.5267	12.7948
GmWMC123	Landrace	N 2295	Nepal	World	HiSeqX	DRX142592	15.6569	15.992
GmWMC152	Landrace	U 1290-1	Nepal	World	HiSeqX	DRX142588	12.7967	13.0705
GmWMC125	Landrace	BHATMAS	Nepal	World	HiSeqX	DRX142596	16.4064	16.7575
GmWMC127	Landrace	GREEN PE POKE	Myanmar	World	HiSeqX	DRX142600	16.4867	16.8396
GmWMC178	Landrace	BAO SHAN LU PI DAU	China	World	HiSeqX	DRX142589	15.3	15.6274
GmWMC164	Landrace	SHAO TONG QI YUE HUANG	China	World	HiSeqX	DRX142610	13.2875	13.5718
GmWMC142	Landrace	JAVA 5	Indonesia	World	HiSeqX	DRX142616	16.3342	16.6838
GmWMC173	Landrace	KARASUMAME(NAIHOU)	Taiwan	World	HiSeq2000	DRX154028	7.80737	7.97446
GmWMC168	Landrace	L 317	India	World	HiSeqX	DRX142572	14.2488	14.5538
GmWMC182	Landrace	LOCAL VAR (TEGINENENG)	Indonesia	World	HiSeqX	DRX142598	16.1423	16.4878
GmWMC136	Landrace	LOCAL VAR (SEPUTIH RAMAN)	Indonesia	World	HiSeqX	DRX142696	23.4709	23.9733
C1329	Landrace	C1329	India	World	HiSeqX	DRX142723	20.6751	21.1176	PacBio Sequel	DRX138346	10.3	10.5204
GmWMC151	Landrace	JAVA 7	Indonesia	World	HiSeqX	DRX142665	19.41	19.8254
GmWMC189	Landrace	COL/EAST TIMOR/2005/NIAS/CED2005ET-37-2	East Timor	World	HiSeqX	DRX142714	16.7078	17.0654
GmWMC188	Landrace	E C 112828	India	World	HiSeqX	DRX142698	19.6816	20.1029
GmWMC141	Landrace	PETEK	Indonesia	World	HiSeqX	DRX142712	17.8299	18.2115
GmWMC186	Breeders line	RINGGIT	Indonesia	World	HiSeqX	DRX142607	9.38292	9.58374
GmWMC166	Breeders line	MERAPI	Indonesia	World	HiSeqX	DRX142568	14.7438	15.0593
GmWMC035	Landrace	PEKIN DAI OUTOU	China	Japan	HiSeq2000	DRX154026	8.35334	8.53212
GmWMC132	Landrace	L 2A	Philippines	Japan	HiSeqX	DRX142680	13.958	14.2567
GmWMC029	Landrace	SHIROSOTA	North Korea	Japan	HiSeqX	DRX142629	15.2794	15.6064
GmJMC043	Landrace	TAKIYA	Japan	Japan	HiSeqX	DRX142653	20.2978	20.7322
GmJMC056	Breeders line	TAMAHOMARE	Japan	Japan	HiSeq2000	DRX154013	14.0808	14.3821
Misuzudaizu	Breeders line	MISUZUDAIZU	Japan	Japan	HiSeqX	DRX136249	25.7931	26.3451	PacBio Sequel	DRX138353	10.633	10.8606
GmJMC039	Landrace	NATTOUMAME	Japan	Japan	HiSeqX	DRX142716	16.8679	17.2289
GmJMC037	Landrace	YAKUMO MEAKA	Japan	Japan	HiSeqX	DRX142724	19.6634	20.0842
GmJMC009	Breeders line	SHIZUNAIDAIZU	Japan	Japan	HiSeqX	DRX142699	17.2441	17.6131
GmJMC007	Breeders line	TOKACHI NAGAHA	Japan	Japan	HiSeq2000	DRX154009	10.7732	11.0038
GmJMC004	Landrace	KITAJIRO	Japan	Japan	HiSeqX	DRX142667	20.5987	21.0396
GmWMC075	Landrace	CHEONGYE MYONGTAE	South Korea	Japan	HiSeqX	DRX142694	13.0418	13.3209
GmWMC022	Landrace	NEZUMI META	North Korea	Japan	HiSeqX	DRX142692	16.1489	16.4945
GmWMC015	Landrace	CHUUHOKU 2	South Korea	Japan	HiSeqX	DRX142644	18.6409	19.0398
GmJMC032	Breeders line	NATTOU KOTSUBU	Japan	Japan	HiSeq2000	DRX154012	13.2617	13.5455
GmWMC083	Landrace	KEUMDU	South Korea	Japan	HiSeqX	DRX142710	15.6382	15.9729
GmWMC048	Landrace	HEAMNAM	South Korea	Japan	HiSeqX	DRX142693	16.9865	17.35
GmWMC020	Landrace	POCHAL	Taiwan	Japan	HiSeqX	DRX142676	18.1442	18.5325
GmWMC018	Landrace	RIGAI SEITOU	China	Japan	HiSeqX	DRX142660	16.4621	16.8144
GmWMC066	Landrace	HEUKDAELIP	South Korea	Japan	HiSeqX	DRX142709	17.3184	17.689
GmWMC014	Landrace	KLS 203	South Korea	Japan	HiSeqX	DRX142727	10.7084	10.9376
GmWMC045	Landrace	OKJO	South Korea	Japan	HiSeqX	DRX142661	15.1141	15.4375
GmWMC011	Landrace	SEITA	South Korea	Japan	HiSeq2000	DRX154025	8.53437	8.71703
GmWMC135	Landrace	DAU TUONG.QUOC PHONG	Viet Nam	Japan	HiSeq2000	DRX154027	7.50288	7.66346
GmJMC049	Landrace	HIKU ANDA	Japan	Japan	HiSeqX	DRX142701	11.2029	11.4427
GmWMC174	Landrace	COL/EAST TIMOR/2005/NIAS/CED2005ET-19	East Timor	Japan	HiSeqX	DRX142576	18.1073	18.4949
GmJMC026	Breeders line	ONI HADAKA	Japan	Japan	HiSeqX	DRX142636	10.0653	10.2807
GmJMC002	Landrace	WASE KURO DAIZU	Japan	Japan	HiSeqX	DRX142635	18.337	18.7294
GmJMC008	Landrace	KANAGAWA WASE	Japan	Japan	HiSeq2000	DRX154010	31.8676	32.5496
GmJMC030	Landrace	KURODAIZU (AO HIGUU CHUU)	Japan	Japan	HiSeqX	DRX142652	19.9033	20.3293
GmJMC052	Landrace	KISAYA (NATSU)	Japan	Japan	HiSeqX	DRX142603	18.2579	18.6487
Norin2	Breeders line	Norin2	Japan	Japan	HiSeqX	DRX136250	31.703	32.3815
GmJMC025	Breeders line	ENREI	Japan	Japan	HiSeq2000	DRX019881	9.86107	10.0721	PacBio Sequel	DRX138350	16.559	16.9134
GmWMC094	Landrace	JEOKGAK	South Korea	Japan	HiSeqX	DRX142631	14.4728	14.7826
GmJMC050	Landrace	FUKUI SHIRO	Japan	Japan	HiSeqX	DRX142725	15.8389	16.1779
GmJMC057	Landrace	SHAKUJOU DAIZU	Japan	Japan	HiSeqX	DRX142670	19.7857	20.2092
GmJMC017	Breeders line	SAKYUU AO MAME	Japan	Japan	HiSeqX	DRX142715	16.7601	17.1188
GmJMC069	Landrace	CHADAIZU	Japan	Japan	HiSeqX	DRX142719	9.7549	9.96367
GmJMC053	Landrace	ABURA MAME	Japan	Japan	HiSeqX	DRX142638	16.6703	17.0271
GmJMC047	Landrace	AKITA ANI	Japan	Japan	HiSeqX	DRX142685	18.5168	18.9131
GmWMC089	Landrace	BONGCHUNBAEKJAM	China	Japan	HiSeqX	DRX142604	20.4231	20.8602
GmJMC044	Landrace	SHAKKIN NASHI	Japan	Japan	HiSeqX	DRX142669	17.9015	18.2847
GmJMC041	Landrace	DATE CHA MAME	Japan	Japan	HiSeqX	DRX142637	18.6151	19.0135
GmJMC065	Landrace	OOJIRO	Japan	Japan	HiSeqX	DRX142687	16.1568	16.5026
GmJMC064	Landrace	MEGURO 1	Japan	Japan	HiSeqX	DRX142671	12.0961	12.355
GmJMC061	Landrace	KOMAME	Japan	Japan	HiSeqX	DRX142623	19.7949	20.2186
GmJMC060	Landrace	SHIMO HISAKATA DAIZU	Japan	Japan	HiSeqX	DRX142718	16.1793	16.5256
GmWMC027	Landrace	KONGNAMUL KONG	South Korea	Japan	HiSeqX	DRX142578	16.365	16.7152
GmWMC001	Breeders line	FISKEBY V	Sweden	Japan	HiSeq2000	DRX154024	10.2871	10.5072
GmWMC006	Landrace	KS 1034	Malaysia	Japan	HiSeqX	DRX142707	13.692	13.985
GmJMC021	Breeders line	OOYACHI 2	Japan	Japan	HiSeq2000	DRX154023	10.4925	10.7171
GmJMC082	Landrace	AOAKIMAME	Japan	Japan	HiSeqX	DRX142720	18.6114	19.0098
GmJMC077	Landrace	HITORIMUSUME	Japan	Japan	HiSeqX	DRX142640	13.8703	14.1672
GmJMC063	Landrace	AOBAKO	Japan	Japan	HiSeqX	DRX142655	17.8829	18.2656
GmJMC102	Landrace	KURAKAKE	Japan	Japan	HiSeqX	DRX142658	16.5151	16.8686
GmJMC092	Landrace	KUROHIRA	Japan	Japan	HiSeq2000	DRX154014	21.1284	21.5806
GmJMC090	Landrace	DADACHAMAME	Japan	Japan	HiSeqX	DRX161789	16.8424	17.2029
GmJMC079	Landrace	KURUMIMAME	Japan	Japan	HiSeqX	DRX142672	17.8015	18.1825
GmWMC073	Landrace	URONKON	North Korea	Japan	HiSeqX	DRX142662	16.4277	16.7793
GmJMC055	Landrace	SAKURAMAME	Japan	Japan	HiSeqX	DRX142654	20.0925	20.5225
GmJMC005	Landrace	WASEOUSODE (SHIKAOI ITOH)	Japan	Japan	HiSeqX	DRX142683	11.189	11.4285
GmJMC033	Landrace	BANSEI HIKARIKURO	Japan	Japan	HiSeqX	DRX142684	17.5353	17.9106
GmJMC003	Landrace	NATSU KURAKAKE	Japan	Japan	HiSeqX	DRX142651	18.7898	19.192
GmJMC130	Landrace	HITASHIMAME	Japan	Japan	HiSeqX	DRX142627	17.0484	17.4133
GmJMC023	Landrace	KUROGOYOU	Japan	Japan	HiSeqX	DRX142577	15.5551	15.888
GmJMC068	Landrace	ZAIRAI 51-2	Japan	Japan	HiSeqX	DRX142619	7.71439	7.87949
GmJMC054	Landrace	ZAIRAI 51-6	Japan	Japan	HiSeqX	DRX142726	11.6746	11.9244
GmJMC137	Landrace	COL/EHIME/1983/UTSUNOMIYA 37	Japan	Japan	HiSeq2000	DRX154020	9.76505	9.97404
GmJMC131	Landrace	COL/EHIME/1983/UTSUNOMIYA 28	Japan	Japan	HiSeqX	DRX142621	19.8662	20.2914
GmJMC114	Landrace	COL/EHIME/1-2	Japan	Japan	HiSeqX	DRX142620	19.8397	20.2643
GmJMC101	Landrace	COL/EHIME/1983/UTSUNOMIYA 22	Japan	Japan	HiSeqX	DRX142573	17.754	18.134
GmJMC034	Breeders line	MIYAGISHIROME	Japan	Japan	HiSeqX	DRX142700	20.365	20.8008
GmJMC088	Landrace	CHUU TEPPOU	Japan	Japan	HiSeqX	DRX142641	9.8964	10.1082
GmJMC040	Landrace	KOIBUCHIMURA ZAIRAI	Japan	Japan	HiSeqX	DRX142590	16.0099	16.3526
Houjaku Kuwazu	Landrace	HOUJAKU KUWAZU	Japan	Japan	HiSeqX	DRX142730	20.4013	20.8379	PacBio Sequel	DRX138351	16.272	16.6203
GmJMC067	Landrace	HOUJAKU	Japan	Japan	HiSeqX	DRX142703	15.7471	16.0841
GmJMC117	Breeders line	AKISENGOKU	Japan	Japan	HiSeq2000	DRX154017	29.4134	30.0429
GmJMC078	Landrace	AKASAYA GmJMC078	Japan	Japan	HiSeqX	DRX142656	17.8173	18.1986
GmJMC112	Breeders line	FUKUYUTAKA	Japan	Japan	HiSeq2000	DRX154007	11.7378	11.989	PacBio Sequel	DRX138349	17.687	18.0655
GmJMC096	Landrace	NAKAHATA ZAIRAI	Japan	Japan	HiSeqX	DRX142705	13.0534	13.3328
GmJMC085	Landrace	DAIZU GmJMC085	Japan	Japan	HiSeqX	DRX142625	11.4792	11.7249
GmJMC133	Landrace	DAIZU GmJMC133	Japan	Japan	HiSeqX	DRX142643	9.36218	9.56255
GmJMC184	Landrace	BAN KURO DAIZU	Japan	Japan	HiSeqX	DRX142570	14.1288	14.4312
GmJMC126	Landrace	KOKUBU 7	Japan	Japan	HiSeqX	DRX142586	12.4975	12.765
GmJMC080	Landrace	HIME DAIZU	Japan	Japan	HiSeqX	DRX142688	15.2053	15.5308
GmJMC058	Landrace	YAHAGI	Japan	Japan	HiSeqX	DRX142686	20.756	21.2002
GmJMC149	Landrace	MOCHI-DAIZU	Japan	Japan	HiSeqX	DRX142599	13.6347	13.9265
GmJMC099	Landrace	AMAGI ZAIRAI 90D	Japan	Japan	HiSeqX	DRX142626	15.8607	16.2001
GmJMC111	Landrace	AMAGI ZAIRAI 90A	Japan	Japan	HiSeq2000	DRX154019	9.76393	9.9729
GmJMC105	Landrace	MAETSUE ZAIRAI 90B	Japan	Japan	HiSeqX	DRX142690	14.9783	15.2988
GmJMC104	Landrace	DAIZU (SHIRO)	Japan	Japan	HiSeqX	DRX142674	13.2987	13.5833
GmJMC167	Landrace	NANKAN ZAIRAI 83	Japan	Japan	HiSeq2000	DRX154018	23.2926	23.7912
GmJMC145	Landrace	SHIMOTSURA	Japan	Japan	HiSeqX	DRX142595	20.6996	21.1427
GmJMC161	Landrace	ITSUKI ZAIRAI 83H	Japan	Japan	HiSeqX	DRX142608	14.3197	14.6262
GmJMC139	Landrace	BUNSEI	Japan	Japan	HiSeqX	DRX142659	19.1467	19.5565
GmJMC179	Landrace	SAGA ZAIRAI	Japan	Japan	HiSeqX	DRX142566	13.5589	13.8491
GmJMC097	Landrace	IPPON SUZUNARI	Japan	Japan	HiSeqX	DRX142721	9.19333	9.39009
GmJMC095	Landrace	AKASAYA GmJMC095	Japan	Japan	HiSeqX	DRX142689	8.29881	8.47642
GmWMC024	Landrace	CHIENEUM KONG	South Korea	Japan	HiSeqX	DRX142708	13.1471	13.4285
GmJMC013	Breeders line	CHIZUKA IBARAKI 1	Japan	Japan	HiSeq2000	DRX154021	7.53467	7.69593
GmWMC012	Landrace	MANSHUU	China	Japan	HiSeqX	DRX142628	6.64863	6.79093
GmJMC016	Landrace	JUKKOKU	Japan	Japan	HiSeq2000	DRX154022	12.2821	12.5449
GmJMC121	Landrace	KOSA MAME	Japan	Japan	HiSeqX	DRX142582	10.5324	10.7578
GmJMC106	Breeders line	HIMESHIRAZU	Japan	Japan	HiSeq2000	DRX154015	13.0943	13.3746
GmJMC098	Landrace	AKA DAIZU	Japan	Japan	HiSeqX	DRX142569	14.081	14.3823
GmJMC177	Landrace	HAI MAME	Japan	Japan	HiSeqX	DRX142612	16.4847	16.8375
GmJMC172	Breeders line	TSURUSENGOKU	Japan	Japan	HiSeqX	DRX142675	14.4371	14.7461
GmWMC154	Landrace	MANSHUU MASSHOKUTOU	China	Japan	HiSeqX	DRX142597	16.0697	16.4136
GmJMC158	Landrace	KUMAJI 1	Japan	Japan	HiSeqX	DRX142622	14.2025	14.5065
GmJMC081	Landrace	AKUDEN SHIRAZU	Japan	Japan	HiSeqX	DRX142704	13.2082	13.4909
GmJMC031	Landrace	SHIRO MITSU MAME	Japan	Japan	HiSeqX	DRX142668	17.3429	17.7141
GmJMC116	Landrace	SHIRATAMA	Japan	Japan	HiSeqX	DRX142706	18.1177	18.5055
GmJMC059	Landrace	SOKOSHIN	Japan	Japan	HiSeqX	DRX142702	17.8334	18.2151
GmJMC051	Landrace	KURODAIZU (GEIHOKU)	Japan	Japan	HiSeqX	DRX142717	17.798	18.1789
GmJMC062	Landrace	AZEMAME	Japan	Japan	HiSeqX	DRX142639	18.7631	19.1647
GmJMC028	Landrace	KOITO	Japan	Japan	HiSeq2000	DRX154011	19.5039	19.9214
GmJMC093	Landrace	ZAI 52-12	Japan	Japan	HiSeqX	DRX142673	17.664	18.042
GmJMC091	Landrace	KUROTOME	Japan	Japan	HiSeqX	DRX142657	19.6946	20.1161
GmJMC110	Landrace	COL/TANBA/1989/ODAGAKI 2	Japan	Japan	HiSeq2000	DRX154016	12.9876	13.2656
GmJMC100	Landrace	KUROMAME	Japan	Japan	HiSeqX	DRX142642	14.0563	14.3571
* Coverage was estimated as the soybean genome size was 979.0 Mb.

## Sheet: Supplementary Table S2
Supplementary Table S2. Summary statistics of Illumina sequencing.
ID	Number of Total Reads	Number of Mapped Reads	Mapping Rate(%)	Covered ratio on the reference genome (%)
5002T	112669875	107096765	0.9505	0.9387
B01167	205880640	189613691	0.921	0.9126
C1329	155694521	147718122	0.9488	0.9375
GmJMC002	140806080	133554389	0.9485	0.9454
GmJMC003	146634885	137594816	0.9383	0.9412
GmJMC004	160579073	150399470	0.9366	0.9423
GmJMC005	86146238	81616156	0.9474	0.9374
GmJMC007	124300720	120329784	0.9681	0.9111
GmJMC008	392536142	382434879	0.9743	0.9218
GmJMC009	136489410	127546147	0.9345	0.9394
GmJMC013	87628339	84067633	0.9594	0.9169
GmJMC016	155194650	147845934	0.9526	0.927
GmJMC017	130194650	122361934	0.9398	0.9431
GmJMC021	136112043	128879621	0.9469	0.9214
GmJMC023	118132245	111477989	0.9437	0.9416
GmJMC025	126076044	122736711	0.9735	0.908
GmJMC026	77161265	72997395	0.946	0.9322
GmJMC028	215401245	211086288	0.98	0.9275
GmJMC030	156478837	146619753	0.937	0.9409
GmJMC031	128606166	121632710	0.9458	0.9424
GmJMC032	150481464	145728201	0.9684	0.9144
GmJMC033	136187811	127593620	0.9369	0.9397
GmJMC034	157407205	148824779	0.9455	0.9394
GmJMC037	155994795	145773407	0.9345	0.9411
GmJMC039	129517232	122197137	0.9435	0.9429
GmJMC040	120617812	114256761	0.9473	0.9448
GmJMC041	145151317	136494027	0.9404	0.9436
GmJMC043	154576823	145446969	0.9409	0.9361
GmJMC044	141262654	133381438	0.9442	0.9426
GmJMC047	137436973	130043528	0.9462	0.944
GmJMC049	81642092	77093983	0.9443	0.9394
GmJMC050	117017920	110256275	0.9422	0.9359
GmJMC051	131196776	122987390	0.9374	0.9433
GmJMC052	142413723	134437097	0.944	0.9418
GmJMC053	125758272	118907316	0.9455	0.9407
GmJMC054	86096581	81527978	0.9469	0.9366
GmJMC055	147573240	139249970	0.9436	0.9429
GmJMC056	174254041	167067801	0.9588	0.9234
GmJMC057	146879769	138449376	0.9426	0.9403
GmJMC058	161929077	152131759	0.9395	0.9453
GmJMC059	131894293	124141773	0.9412	0.9458
GmJMC060	118541257	112674305	0.9505	0.9407
GmJMC061	145420915	137326268	0.9443	0.9449
GmJMC062	138105394	130470215	0.9447	0.9444
GmJMC063	130289594	123280263	0.9462	0.9468
GmJMC064	92895719	87255448	0.9393	0.9355
GmJMC065	123823058	117135624	0.946	0.9407
GmJMC067	116220736	109979345	0.9463	0.9414
GmJMC068	57370509	54419733	0.9486	0.9296
GmJMC069	71341625	67983189	0.9529	0.9356
GmJMC076	84489409	79780492	0.9443	0.9384
GmJMC077	102199331	97010753	0.9492	0.941
GmJMC078	129717045	122973863	0.948	0.9424
GmJMC079	138106494	130732201	0.9466	0.9466
GmJMC080	112973803	106855501	0.9458	0.9399
GmJMC081	100805087	95721880	0.9496	0.939
GmJMC082	137564331	130165613	0.9462	0.9443
GmJMC085	90134693	85477713	0.9483	0.9407
GmJMC088	73120365	69292653	0.9477	0.9354
GmJMC090	135274752	129325567	0.925	0.943816
GmJMC091	143329182	136413642	0.9518	0.9461
GmJMC092	254646729	247877967	0.9734	0.9181
GmJMC093	129822619	122995264	0.9474	0.9447
GmJMC095	63471199	60265988	0.9495	0.9322
GmJMC096	95797695	90803003	0.9479	0.9425
GmJMC097	71626697	67688155	0.945	0.935
GmJMC098	106887935	101098712	0.9458	0.9385
GmJMC099	118655533	112096939	0.9447	0.9405
GmJMC100	104208844	99140201	0.9514	0.9416
GmJMC101	131574446	125132162	0.951	0.9396
GmJMC102	120854504	114178094	0.9448	0.9445
GmJMC104	99889645	94563895	0.9467	0.9365
GmJMC105	111526769	105778462	0.9485	0.9372
GmJMC106	158970905	153092053	0.963	0.9201
GmJMC110	149926888	145399014	0.9698	0.9208
GmJMC111	124466817	118501847	0.9521	0.932
GmJMC112	150241546	146058890	0.9722	0.9011
GmJMC114	147652749	140192810	0.9495	0.9441
GmJMC116	131183404	125192756	0.9543	0.9454
GmJMC117	343753318	332737035	0.968	0.9317
GmJMC121	77422617	73830673	0.9536	0.9335
GmJMC126	93923639	88933491	0.9469	0.9372
GmJMC128	114273150	107730486	0.9427	0.9413
GmJMC130	124225563	117400983	0.9451	0.9422
GmJMC131	146975963	140067904	0.953	0.9442
GmJMC133	72822497	68745393	0.944	0.9367
GmJMC137	109882634	106161340	0.9661	0.9239
GmJMC139	148744849	140845734	0.9469	0.9442
GmJMC145	153330025	145688020	0.9502	0.9388
GmJMC149	100805474	95801557	0.9504	0.9412
GmJMC158	108644765	102352924	0.9421	0.9365
GmJMC161	106503532	101217078	0.9504	0.9392
GmJMC167	262617696	256688982	0.9774	0.9276
GmJMC172	109609658	103370157	0.9431	0.9301
GmJMC177	123538354	116959996	0.9468	0.9374
GmJMC179	102646049	97416624	0.9491	0.9436
GmJMC180	124064581	117678684	0.9485	0.9306
GmJMC184	104527197	99513291	0.952	0.9419
GmWMC001	131193600	124886309	0.9519	0.9215
GmWMC006	106471746	100659359	0.9454	0.9378
GmWMC010	119587614	111014757	0.9283	0.9427
GmWMC011	95573038	92664939	0.9696	0.9189
GmWMC012	52307545	49167616	0.94	0.9259
GmWMC014	84437932	79216783	0.9382	0.9374
GmWMC015	141850616	133864859	0.9437	0.943
GmWMC018	125975585	118781181	0.9429	0.9419
GmWMC019	130934314	122532984	0.9358	0.9276
GmWMC020	133019334	125423779	0.9429	0.9431
GmWMC022	120080274	112860753	0.9399	0.9368
GmWMC024	99815477	94323836	0.945	0.942
GmWMC027	125300919	118200528	0.9433	0.9416
GmWMC029	118364415	111205378	0.9395	0.9341
GmWMC035	97983274	93711379	0.9564	0.9171
GmWMC036	99075869	93043922	0.9391	0.9253
GmWMC038	112990294	106077941	0.9388	0.9434
GmWMC042	108144647	101444367	0.938	0.9248
GmWMC045	116215466	109660896	0.9436	0.9428
GmWMC046	163724096	152969021	0.9343	0.9471
GmWMC048	124458453	117535039	0.9444	0.9444
GmWMC066	130974087	124050509	0.9471	0.9444
GmWMC070	118269456	111264219	0.9408	0.9427
GmWMC071	209072286	197669225	0.9455	0.9501
GmWMC072	166540267	157470270	0.9455	0.9344
GmWMC073	121125698	114539650	0.9456	0.9431
GmWMC074	127721455	120910730	0.9467	0.9441
GmWMC075	100593782	95037768	0.9448	0.94
GmWMC083	120577401	113139503	0.9383	0.9442
GmWMC084	377926963	368235019	0.9744	0.9101
GmWMC086	127605196	121097675	0.9124	0.941564
GmWMC087	147248974	139510076	0.9141	0.942484
GmWMC089	158487659	149413904	0.9427	0.9438
GmWMC094	106585993	101072524	0.9483	0.9325
GmWMC103	113554766	107521168	0.9469	0.9417
GmWMC107	109336381	103295281	0.9447	0.9433
GmWMC108	113088205	106559855	0.9423	0.9438
GmWMC109	123806971	117166394	0.9464	0.938
GmWMC113	129476289	121684196	0.9398	0.9432
GmWMC115	156987759	149796857	0.9542	0.9651
GmWMC118	119982855	113706281	0.9477	0.938
GmWMC119	99170922	93953691	0.9474	0.9383
GmWMC120	78126303	74286691	0.9509	0.9384
GmWMC122	145492866	138041567	0.9488	0.9519
GmWMC123	117831221	111748210	0.9484	0.9298
GmWMC124	127772868	120807807	0.9455	0.9364
GmWMC125	123137094	116943203	0.9497	0.9302
GmWMC127	122893081	116789782	0.9503	0.9381
GmWMC129	129802852	123094150	0.9483	0.9314
GmWMC132	103501288	97782255	0.9447	0.9387
GmWMC134	127969917	119751060	0.9358	0.9161
GmWMC135	87571562	83838969	0.9574	0.9147
GmWMC136	175673903	166753013	0.9492	0.9415
GmWMC138	125967488	119173365	0.9461	0.9242
GmWMC140	101820540	96930632	0.952	0.9368
GmWMC141	133592799	126072781	0.9437	0.9324
GmWMC142	124565858	116693349	0.9368	0.934
GmWMC143	101590444	96742466	0.9523	0.9416
GmWMC144	101069102	96395311	0.9538	0.9438
GmWMC146	136602666	129978006	0.9515	0.9507
GmWMC147	101598664	96467081	0.9495	0.9359
GmWMC148	95571864	90242764	0.9442	0.9343
GmWMC150	138174670	130371454	0.9435	0.9276
GmWMC151	142684076	135349115	0.9486	0.9378
GmWMC152	96006353	91265343	0.9506	0.9285
GmWMC153	112749501	107103066	0.9499	0.9368
GmWMC154	119295507	113334712	0.95	0.9381
GmWMC155	110841010	103982914	0.9381	0.9323
GmWMC156	116014540	108943847	0.9391	0.9261
GmWMC157	117980851	110706386	0.9383	0.9379
GmWMC159	148326215	139780881	0.9424	0.9277
GmWMC160	118870871	111732338	0.9399	0.9363
GmWMC162	110872562	105380026	0.9505	0.9409
GmWMC163	111580848	104975976	0.9408	0.9357
GmWMC164	100720467	94918144	0.9424	0.9353
GmWMC165	132955078	126337152	0.9502	0.9376
GmWMC166	110163544	104334595	0.9471	0.9316
GmWMC168	107061647	101308678	0.9463	0.9331
GmWMC169	124528779	118059071	0.948	0.9463
GmWMC170	135856925	128324318	0.9446	0.9235
GmWMC171	137399670	129676140	0.9438	0.9459
GmWMC173	92221932	87082168	0.9443	0.9118
GmWMC174	133341519	126793400	0.9509	0.9391
GmWMC175	108749133	103290006	0.9498	0.9359
GmWMC176	146704227	139540763	0.9512	0.9427
GmWMC178	113150397	107646329	0.9514	0.9389
GmWMC181	92276678	87635813	0.9497	0.936
GmWMC182	118236441	112929838	0.9551	0.9373
GmWMC183	99319605	94697014	0.9535	0.9379
GmWMC185	104431327	99324707	0.9511	0.9222
GmWMC186	70378002	67031231	0.9524	0.9304
GmWMC187	108703529	101922462	0.9376	0.9265
GmWMC188	146948452	139313502	0.948	0.9343
GmWMC189	128329865	120554612	0.9394	0.929
GmWMC190	145363951	136490010	0.939	0.9438
GmWMC191	97098475	91414454	0.9415	0.9361
GmWMC192	110174739	105000864	0.953	0.923
Houjaku Kuwazu	150721593	144096870	0.956	0.9432
Misuzudaizu	186520953	176154501	0.9444	0.9408
Norin2	232584059	217552817	0.9354	0.9419

## Sheet: Supplementary Table S3
Supplementary Table S3. The allele frequency and functional impact of variants estimated by SnpEff.
Allele frequency in each groups
Type	All	Primitive (P) (private)	World (W) (private)	Japan (J) (private)	P-W (shared)	P-J (shared)	W-J (shared)	P-W-J (shared)	Primitive	World	Japan
average	0.098698	0.097144	0.049095	0.0336265	0.123988	0.0542991	0.113916	0.206856	0.192023	0.153628	0.116583
median	0.0353535	0.05	0.0175439	0.00847458	0.1	0.028777	0.0617977	0.179293	0.15	0.103448	0.0447761
mode	0.00505051	0.05	0.0172414	0.00833333	0.0641026	0.0142857	0.011236	0.0555556	0.05	0.0172414	0.00833333
Effects by impact
Type	All	Primitive (P) (private)	World (W) (private)	Japan (J) (private)	P-W (shared)	P-J (shared)	W-J (shared)	P-W-J (shared)	Primitive	World	Japan
HIGH	73795	9540	8993	20283	19407	17674	22873	7355	31103	35755	45312
MODERATE	383648	56336	30421	67804	171787	153628	177710	37926	241967	240134	259358
LOW	319839	49209	19521	43611	162999	145678	162716	29081	224251	211601	218370
MODIFIER	29655355	4583435	2226672	4705761	12754748	11021951	12729934	2751807	18382007	17733227	18479519
Effects by functional class
Type	All	Primitive (P) (private)	World (W) (private)	Japan (J) (private)	P-W (shared)	P-J (shared)	W-J (shared)	P-W-J (shared)	Primitive	World	Japan
NONSENSE	9757	1476	1187	2382	3311	2873	3596	1022	5086	5520	6277
MISSENSE	358102	52872	27845	62178	164234	146803	169060	35298	230147	227377	244279
SILENT	245940	37624	14702	32281	128469	115060	128244	22545	175454	165716	169886
Missense / Silent ratio	1.46	1.41	1.89	1.93	1.28	1.28	1.32	1.57	1.31	1.37	1.44
Effects by region
Type	All	Private (Primitive)	Private (Wolrd)	Private (Japan)	Shared (W & P)	Shared (J & P)	Shared (J & W)	Shared (all)	Primitive	World	Japan
DOWNSTREAM	6911085	1069694	487808	1066533	3030917	2682289	3051470	618541	4349971	4137266	4367363
EXON	691617	101652	53175	118041	314797	281973	323781	66752	441393	434724	466766
INTERGENIC	11800945	1816916	964554	1949766	4930668	4098830	4858585	1160652	7148481	7055874	7209248
INTRON	2765842	418058	192334	430812	1229999	1088075	1231535	243938	1748535	1666271	1762825
SPLICE_SITE_ACCEPTOR	3891	557	352	908	1430	1256	1533	398	2108	2180	2562
SPLICE_SITE_DONOR	3776	604	341	901	1304	1214	1419	341	2044	1986	2456
SPLICE_SITE_REGION	57462	8947	3804	9166	26211	23423	26176	4881	37286	34896	37470
TRANSCRIPT	2000	354	204	365	676	589	730	183	1072	1063	1137
UPSTREAM	7657111	1196717	547323	1179334	3328064	2944135	3354355	684320	4798881	4559707	4807789
UTR_3_PRIME	305686	48085	19894	45926	141453	126186	141029	26396	201091	187743	198508
UTR_5_PRIME	233170	36928	15814	35699	103404	90946	102604	19766	148440	138984	146411

## Sheet: Supplementary Table S4
Supplementary Table S4. List of E2 and GmPRR3b gene Haplotypes.
	Glyma.10G221500									Glyma.12G073900
Posaition	45298407	45299312	45305285	45305321	45306049	45310686	45310798	E2 Haplotype	E2 Haplotype	5509310	5509317	5511229	5519440	5519728	5520732	5520945	GmPRR3
	Gln53stop	Ile201Met	Ile220Val	Pro232Ser	Tyr316Cys	Ile490Met	Lys528stop	(Tsubokura et al. 2014)	(Wang et al. 2016)	Asp98Asn	Ser100Leu	Ala144Pro	Ser311Gly	Lys378Gln	Gly556fs	stop627Gln	Haplotype
GmJMC002			1				1	e2-ns	H1								H6
GmJMC003			1				1	e2-ns	H1								H6
GmJMC004			1				1	e2-ns	H1								H6
GmJMC005			1				1	e2-ns	H1								H6
GmJMC007			1				1	e2-ns	H1								H6
GmJMC008			1				1	e2-ns	H1								H6
GmJMC009			1				1	e2-ns	H1								H6
GmJMC013			1	1				E2-dl-new1	H2-new1								H6
GmJMC016			1				1	e2-ns	H1								H6
GmJMC017			1				1	e2-ns	H1								H6
GmJMC021			1				1	e2-ns	H1								H6
GmJMC023			1				1	e2-ns	H1								H6
GmJMC025			1				1	e2-ns	H1								H6
GmJMC026			1				1	e2-ns	H1								H6
GmJMC028			1					E2-dl	H2								H6
GmJMC030			1				1	e2-ns	H1								H6
GmJMC031		1	1					E2-dl-new3	H2-new3								H6
GmJMC032			1				1	e2-ns	H1								H6
GmJMC033			1				1	e2-ns	H1								H6
GmJMC034			1				1	e2-ns	H1								H6
GmJMC037			1				1	e2-ns	H1								H6
GmJMC039			1				1	e2-ns	H1								H6
GmJMC040			1				1	e2-ns	H1								H6
GmJMC041	1		1					e2-new1	H2-new4								H6
GmJMC043			1				1	e2-ns	H1								H6
GmJMC044	1		1					e2-new1	H2-new4								H6
GmJMC047			1				1	e2-ns	H1								H6
GmJMC049			1				1	e2-ns	H1								H6
GmJMC050			1				1	e2-ns	H1								H6
GmJMC051			1				1	e2-ns	H1								H6
GmJMC052			1				1	e2-ns	H1								H6
GmJMC053			1				1	e2-ns	H1								H6
GmJMC054			1					E2-dl	H2								H6
GmJMC055			1				1	e2-ns	H1								H6
GmJMC056			1				1	e2-ns	H1								H6
GmJMC057			1				1	e2-ns	H1								H6
GmJMC058			1					E2-dl	H2								H6
GmJMC059			1				1	e2-ns	H1								H6
GmJMC060			1		1			E2-dl-new2	H2-new2								H6
GmJMC061			1		1			E2-dl-new2	H2-new2								H6
GmJMC062			1				1	e2-ns	H1								H6
GmJMC063			1					E2-dl	H2								H6
GmJMC064			1				1	e2-ns	H1								H6
GmJMC065			1				1	e2-ns	H1								H6
GmJMC067			1				1	e2-ns	H1								H6
GmJMC068			1					E2-dl	H2			1					H6-NEW
GmJMC069			1				1	e2-ns	H1								H6
GmJMC076			1				1	e2-ns	H1								H6
GmJMC077			1					E2-dl	H2								H6
GmJMC078			1				1	e2-ns	H1								H6
GmJMC079			1				1	e2-ns	H1								H6
GmJMC080			1					E2-dl	H2								H6
GmJMC081			1				1	e2-ns	H1								H6
GmJMC082			1					E2-dl	H2								H6
GmJMC085			1					E2-dl	H2								H6
GmJMC088			1				1	e2-ns	H1								H6
GmJMC090			1				1	e2-ns	H1								H6
GmJMC091			1					E2-dl	H2								H6
GmJMC092			1				1	e2-ns	H1								H6
GmJMC093			1					E2-dl	H2								H6
GmJMC095			1					E2-dl	H2							1	H4
GmJMC096			1					E2-dl	H2								H6
GmJMC097			1					E2-dl	H2							1	H4
GmJMC098			1					E2-dl	H2					1		1	H5
GmJMC099			1					E2-dl	H2								H6
GmJMC100			1					E2-dl	H2								H6
GmJMC101			1					E2-dl	H2							1	H4
GmJMC102			1				1	e2-ns	H1								H6
GmJMC104			1					E2-dl	H2								H6
GmJMC105			1					E2-dl	H2								H6
GmJMC106			1					E2-dl	H2							1	H4
GmJMC110			1					E2-dl	H2								H6
GmJMC111			1					E2-dl	H2								H6
GmJMC112			1					E2-dl	H2								H6
GmJMC114			1					E2-dl	H2								H6
GmJMC116			1					E2-dl	H2								H6
GmJMC117			1					E2-dl	H2					1		1	H5
GmJMC121			1					E2-dl	H2							1	H4
GmJMC126			1					E2-dl	H2							1	H4
GmJMC128			1				1	e2-ns	H1								H6
GmJMC130			1				1	e2-ns	H1								H6
GmJMC131			1					E2-dl	H2								H6
GmJMC133			1					E2-dl	H2								H6
GmJMC137			1					E2-dl	H2					1		1	H5
GmJMC139			1					E2-dl	H2					1		1	H5
GmJMC145			1					E2-dl	H2					1		1	H5
GmJMC149			1					E2-dl	H2								H6
GmJMC158			1					E2-dl	H2							1	H4
GmJMC161			1					E2-dl	H2							1	H4
GmJMC167			1					E2-dl	H2							1	H4
GmJMC172			1					E2-dl	H2							1	H4
GmJMC177			1					E2-dl	H2							1	H4
GmJMC179			1					E2-dl	H2							1	H4
GmJMC180			1					E2-dl	H2								H6
GmJMC184			1					E2-dl	H2							1	H4
GmWMC001			1				1	e2-ns	H1								H6
GmWMC006			1					E2-dl	H2								H6
GmWMC010			1				1	e2-ns	H1								H6
GmWMC011			1				1	e2-ns	H1								H6
GmWMC012			1				1	e2-ns	H1								H6
GmWMC014			1				1	e2-ns	H1								H6
GmWMC015			1				1	e2-ns	H1								H6
GmWMC018			1				1	e2-ns	H1								H6
GmWMC019								E2-in	H3							1	H4
GmWMC020								E2-in	H3	1				1		1	H5NEW
GmWMC022			1				1	e2-ns	H1								H6
GmWMC024			1	1				E2-dl-new1	H2-new1								H6
GmWMC027			1					E2-dl	H2								H6
GmWMC029			1				1	e2-ns	H1								H6
GmWMC035			1				1	e2-ns	H1								H6
GmWMC036								E2-in	H3							1	H4
GmWMC038								E2-in	H3	1				1		1	H5NEW
GmWMC042								E2-in	H3							1	H4
GmWMC045			1				1	e2-ns	H1								H6
GmWMC046			1				1	e2-ns	H1								H6
GmWMC048			1				1	e2-ns	H1								H6
GmWMC066			1				1	e2-ns	H1								H6
GmWMC070			1				1	e2-ns	H1								H6
GmWMC071								E2-in	H3								H6
GmWMC072			1				1	e2-ns	H1								H6
GmWMC073			1				1	e2-ns	H1								H6
GmWMC074			1				1	e2-ns	H1								H6
GmWMC075			1				1	e2-ns	H1								H6
GmWMC083			1				1	e2-ns	H1	1				1		1	H5NEW
GmWMC084								E2-in	H3		1					1	H7
GmWMC086			1			1	1	e2-new2	H1-new	1				1		1	H5NEW
GmWMC087			1				1	e2-ns	H1						1	1	NEW1
GmWMC089			1				1	e2-ns	H1								H6
GmWMC094			1					E2-dl	H2								H6
GmWMC103			1				1	e2-ns	H1								H6
GmWMC107			1				1	e2-ns	H1	1				1		1	H5NEW
GmWMC108			1				1	e2-ns	H1								H6
GmWMC109			1				1	e2-ns	H1								H6
GmWMC113			1				1	e2-ns	H1								H6
GmWMC118			1				1	e2-ns	H1								H6
GmWMC119			1				1	e2-ns	H1								H6
GmWMC120			1					E2-dl	H2								H6
GmWMC122								E2-in	H3								H6
GmWMC123			1					E2-dl	H2								H6
GmWMC124			1				1	e2-ns	H1								H6
GmWMC125			1					E2-dl	H2								H6
GmWMC127			1					E2-dl	H2							1	H4
GmWMC129			1					E2-dl	H2					1		1	H5
GmWMC132			1				1	e2-ns	H1								H6
GmWMC134			1				1	e2-ns	H1				1			1	NEW2
GmWMC135			1					E2-dl	H2								H6
GmWMC136			1					E2-dl	H2								H6
GmWMC138			1					E2-dl	H2							1	H4
GmWMC140			1					E2-dl	H2								H6
GmWMC141			1					E2-dl	H2					1		1	H5
GmWMC142			1					E2-dl	H2								H6
GmWMC143			1					E2-dl	H2		1					1	H7
GmWMC144			1					E2-dl	H2		1			1		1	H8
GmWMC146			1					E2-dl	H2					1		1	H5
GmWMC147			1					E2-dl	H2								H6
GmWMC148			1					E2-dl	H2							1	H4
GmWMC150			1					E2-dl	H2							1	H4
GmWMC151			1					E2-dl	H2					1		1	H5
GmWMC152			1					E2-dl	H2								H6
GmWMC153			1					E2-dl	H2		1					1	H7
GmWMC154			1					E2-dl	H2		1					1	H7
GmWMC155			1					E2-dl	H2							1	H4
GmWMC156			1					E2-dl	H2							1	H4
GmWMC157			1					E2-dl	H2					1		1	H5
GmWMC159			1					E2-dl	H2							1	H4
GmWMC160			1					E2-dl	H2					1		1	H5
GmWMC162			1					E2-dl	H2								H6
GmWMC163			1					E2-dl	H2					1		1	H5
GmWMC164			1					E2-dl	H2							1	H4
GmWMC165			1				1	e2-ns	H1								H6
GmWMC166			1					E2-dl	H2								H6
GmWMC168			1					E2-dl	H2					1		1	H5
GmWMC169								E2-in	H3								H6
GmWMC170			1					E2-dl	H2							1	H4
GmWMC171			1					E2-dl	H2								H6
GmWMC173			1					E2-dl	H2								H6
GmWMC174			1					E2-dl	H2								H6
GmWMC175			1					E2-dl	H2								H6
GmWMC176			1					E2-dl	H2							1	H4
GmWMC178			1					E2-dl	H2								H6
GmWMC181			1					E2-dl	H2								H6
GmWMC182			1					E2-dl	H2					1		1	H5
GmWMC183			1					E2-dl	H2		1					1	H7
GmWMC185			1					E2-dl	H2							1	H4
GmWMC186			1					E2-dl	H2								H6
GmWMC187			1					E2-dl	H2							1	H4
GmWMC188			1					E2-dl	H2								H6
GmWMC189			1					E2-dl	H2							1	H4
GmWMC190			1					E2-dl	H2							1	H4
GmWMC191			1					E2-dl	H2		1					1	H7
GmWMC192			1					E2-dl	H2							1	H4
GmWMC115								E2-in	H3								H6
5002T								E2-in	H3								H6
B01167			1					E2-dl	H2							1	H4
C1329			1					E2-dl	H2								H6
Houjaku Kuwazu			1				1	e2-ns	H1								H6
Misuzudaizu			1				1	e2-ns	H1								H6
Norin2			1				1	e2-ns	H1								H6
Five novel variants in E2 were very rare in the mini-core collection; Gln53stop at 45,298,407 bp (GmJMC041, GmJMC044); Ile201Met at 45,299,312 bp (GmJMC031); Pro232Ser at 45,305,321 bp (GmJMC013, GmWMC024); Tyr316Cys at 45,306,049 bp (GmJMC060, GmJMC061); Ile490Met at 45,310,686 bp (GmWMC086).
Four novel variants in GmPRR3b were very rare in the mini-core collection; Asp98Asn at 5,509,310 bp (GmWMC020, GmWMC038, GmWMC083, GmWMC086, GmWMC107); Ala144Pro at 5,511,229 bp (GmJMC068); Ser311Gly at 5,519,440 bp (GmWMC134); Gly556fs at 5,520,732 bp (GmWMC087).

## Sheet: Supplementary Table S5
Supplementary Table S5. Phenotype related to color of seed, flower and pubescence and variants with a high impact or moderate observed to their responsible genes. Proposed alleles of each classical locus were indicated based on sequence variation. Yellow and blue colored column indicate known and new functional variant, respectively. Green column indicates missense variant.
	Phenotype	Phenotype	Classical	Gm-c1069-6017	GmICHS	Classical	R2R3-MYB	Classical	CAAX	Phenotype	Classical	AGO5	Classical	Phenotype	F3'H	Phenotype	Phenotype	Classical	F3'5'H	Phenotype	Phenotype	Classical	Nuclear psbM	GmSGR1	GmSGR2
Accession	Seed Coat Color	Hilum Color	I	Glyma.08G109000	Glyma.08G109700	R	Glyma.09G235100	G	Glyma.01G198500	Saddle shaped pigmentation on seed coat	K1	Glyma.11G190900	T	Pubescence color	Glyma.06G202300	Flower color	Hypocotyl color	W1	Glyma.13G072100	Cotyledon seed color	Leaf color at maturity	CYTG, D1, D2	Glyma.15G208300	Glyma.11G027400	Glyma.01G214600
GmJMC002	Black	Black	i	Absence	Absence	R		G	Stoplost-Ter352Trp		K1		T	Tawny		Purple	Purple	W1	Stop lost in Exon3	Yellow	Yellow
GmJMC003	Yellow	Black	ii	Presence	Absence	R		g	Asp160Asn	Saddle	k1	Val351fs	T	Tawny		Purple	Purple	W1	Stop lost in Exon3	Yellow	Yellow
GmJMC004	Yellow	Yellow	I	Absence	Presence	r	Arg75fs	g			K1		T	Intermediate:ligt tawny-near gray		Purple	Purple	W1	Stop lost in Exon3	Yellow	Yellow
GmJMC005	Green	Black	ii	Presence	Absence	R		G	Stoplost-Ter352Trp		K1		T	Tawny		White	Green	w1		Yellow	Yellow
GmJMC007	Yellow	Dark brown	ii	Presence	Absence	r	Arg75fs	g			K1		T	Tawny		Purple	Purple	W1	Stop lost in Exon3	Yellow	Yellow
GmJMC008	Yellow	Light brown	ii	Presence	Absence	R		g			K1		t	Gray	Lys389fs	White	Green	w1		Yellow	Yellow
GmJMC009	Yellow	Brown	ii	Presence	Absence	r	Arg75fs	g			K1	Ser614Thr	T	Tawny		Purple	Purple	W1	Stop lost in Exon3	Yellow	Yellow
GmJMC013	Yellow	Brown	ii	Presence	Absence	r	Arg75fs	g			K1		T	Tawny		Purple	Purple	W1	Stop lost in Exon3	Yellow	Yellow
GmJMC016	Yellow	Brown	ii	Presence	Absence	r	Arg75fs	g			K1		T	Tawny		Purple	Purple	W1	Stop lost in Exon3	Yellow	Yellow
GmJMC017	Green	Dark brown	ii	Presence	Absence	r	Arg75fs	G	Stoplost-Ter352Trp		K1		T	Intermediate:ligt tawny-near gray		White	Green	w1		Green	Stay green	cytG	Ile25fs
GmJMC021	Yellow	Dark brown	ii	Presence	Absence	r	Arg75fs	g			K1		T	Tawny		Purple	Purple	W1	Stop lost in Exon3	Yellow	Yellow
GmJMC023	Black	Black	i	Absence	Absence	R		g			K1		T	Tawny		Purple	Purple	W1	Stop lost in Exon3	Yellow	Yellow
GmJMC025	Yellow	Yellow	I	Absence	Presence	r	Arg75fs	g			K1		t	Gray	Lys389fs	Purple	Purple	W1	Stop lost in Exon3	Yellow	Yellow
GmJMC026	Yellow	Light brown-Brown	ii	Presence	Absence	r	Arg75fs	g			K1		t	Gray	Lys389fs	Purple	Purple	W1	Stop lost in Exon3	Yellow	Yellow
GmJMC028	Greenish yellow	Imperfect yellow or Imperfect green	ii	Presence	Absence	r	Arg75fs	G	Stoplost-Ter352Trp		K1		t	Gray	Lys389fs	White	Green	w1		Yellow	Yellow
GmJMC030	Brown	Dark brown	i	Absence	Absence	r	Arg75fs	G	Stoplost-Ter352Trp		K1		T	Tawny		White	Green	w1		Yellow	Yellow
GmJMC031	Yellow	Light brown-Brown	ii	Presence	Absence	r	Arg75fs	g			K1		t	Gray	Lys389fs	Purple	Purple	W1	Stop lost in Exon3	Yellow	Yellow
GmJMC032	Yellow	Yellow	I	Absence	Presence	r	spliceAGgt>AGtt	g			K1		t	Gray	Lys389fs	Purple	Purple	W1	Stop lost in Exon3	Yellow	Yellow
GmJMC033	Black	Black	i	Absence	Absence	R		g			K1		T	Tawny		White	Green	w1		Yellow	Yellow
GmJMC034	Yellow	Yellow	I	Absence	Presence	r	Arg75fs	g			K1		t	Gray	Lys389fs	Purple	Purple	W1	Stop lost in Exon3	Yellow	Yellow
GmJMC037	Yellow	Imperfect yellow or Imperfect green	ii	Presence	Absence	r	Arg75fs	g			K1		t	Gray	Lys389fs	White	Green	w1		Yellow	Yellow
GmJMC039	Yellow	Yellow	I	Absence	Presence	r	Arg75fs	g			K1		t	Gray	Lys389fs	Light purple	Purple	W1	Stop lost in Exon3	Yellow	Yellow
GmJMC040	Greenish yellow	Brown	ii	Presence	Absence	r	Arg75fs	G	Stoplost-Ter352Trp		K1		T	Tawny		White	Green	w1		Yellow	Yellow
GmJMC041	Brown	Dark brown	i	Absence	Absence	r	Arg75fs	g			K1		T	Tawny		Purple	Purple	W1	Stop lost in Exon3	Yellow	Yellow
GmJMC043	Yellow	Imperfect yellow or Imperfect green	ii	Presence	Absence	r	Arg75fs	g			K1		t	Gray	Lys389fs	Light purple	Purple	W1	Stop lost in Exon3	Yellow	Yellow
GmJMC044	Yellow	Yellow	I	Absence	Presence	r	Arg75fs	g			K1		t	Gray	Lys389fs	White	Green	w1		Yellow	Yellow
GmJMC047	Yellow	Brown	ii	Presence	Absence	r	Arg75fs	g			K1		T	Tawny		Purple	Purple	W1	Stop lost in Exon3	Yellow	Yellow
GmJMC049	Yellow	Dark brown	ii	Presence	Absence	r	Arg75fs	g			K1		T	Tawny		White	Green	w1		Yellow	Yellow
GmJMC050	Yellow	Imperfect yellow or Imperfect green	ii	Presence	Absence	r	Arg75fs	g			K1		t	Gray	Lys389fs	Purple	Purple	W1	Met275Thr, Stop lost in Exon3	Yellow	Yellow
GmJMC051	Black	Black	i	Absence	Absence	R		G	Stoplost-Ter352Trp		K1		T	Tawny		Purple	Purple	W1	Stop lost in Exon3	Yellow	Yellow
GmJMC052	Yellow	Dark brown	ii	Presence	Absence	r	Arg75fs	g			K1		T	Tawny		Purple	Purple	W1	Stop lost in Exon3	Yellow	Yellow
GmJMC053	Yellow	Dark brown	ii	Presence	Absence	r	Arg75fs	g			K1		T	Tawny		White	Green	w1		Yellow	Yellow
GmJMC054	Brown	Dark brown	i	Absence	Absence	r	Arg75fs	g			K1		T	Tawny		White	Green	w1		Yellow	Yellow
GmJMC055	Reddish brown	Dark brown	i	Absence	Absence	R		g			K1		t	Gray	Lys389fs	White	Green	w1		Yellow	Yellow
GmJMC056	Yellow	Yellow	I	Absence	Presence	r	Arg75fs	g			K1		t	Gray	Lys389fs	Purple	Purple	W1	Stop lost in Exon3	Yellow	Yellow	D1,d2			Lys59fs
GmJMC057	Yellow	Brown	ii	Presence	Absence	r	Arg75fs	g			K1		T	Intermediate:ligt tawny-near gray		White	Green	w1		Yellow	Yellow
GmJMC058	Yellow	Brown	ii	Presence	Absence	r	Arg75fs	g			K1		T	Tawny		Purple	Purple	W1	Stop lost in Exon3	Yellow	Yellow
GmJMC059	Dark green	Black	ii	Presence	Absence	R		G	Stoplost-Ter352Trp		K1		T	Tawny		Purple	Purple	W1	Stop lost in Exon3	Green	Stay green	cytG	Ile25fs
GmJMC060	Yellow	Brown	ii	Presence	Absence	r	Arg75fs	g			K1		T	Tawny		Purple	Purple	W1	Stop lost in Exon3	Yellow	Yellow
GmJMC061	Yellow	Brown	ii	Presence	Absence	r	Arg75fs	g			K1		T	Tawny		Purple	Purple	W1	Stop lost in Exon3	Yellow	Yellow
GmJMC062	Greenish yellow	Green	I	Absence	Presence	r	Arg75fs	G	Stoplost-Ter352Trp		K1		t	Gray	Lys389fs	White	Green	w1		Yellow	Yellow
GmJMC063	Dark green	Black	ii	Presence	Absence	R		G	Stoplost-Ter352Trp		K1		T	Tawny		Purple	Purple	W1	Met275Thr, Stop lost in Exon3	Green	Stay green	cytG	Ile25fs
GmJMC064	Yellow	Black	ii	Presence	Absence	R		g			K1		T	Tawny		Purple	Purple	W1	Stop lost in Exon3	Yellow	Yellow
GmJMC065	Yellow	Yellow	I	Absence	Presence	r	Arg75fs	g			K1		T	Tawny		Purple	Purple	W1	Stop lost in Exon3	Yellow	Yellow
GmJMC067	Yellow	Light brown	ii	Presence	Absence	r	Arg75fs	g			K1		t	Gray	Lys389fs	Purple	Purple	W1	Stop lost in Exon3	Yellow	Yellow
GmJMC068	Black	Black	i	Absence	Absence	R		g			K1		T	Tawny		Purple	Purple	W1	Stop lost in Exon3	Yellow	Yellow
GmJMC069	Brown	Dark brown	i	Absence	Absence	r	Arg75fs	g			K1		T	Tawny		White	Green	w1		Yellow	Yellow
GmJMC076	Yellow	Light brown	ii	Presence	Absence	R		g			K1	Phe37Leu	t	Gray	Ile325fs	Light purple	Purple	W1	Stop lost in Exon3	Yellow	Yellow
GmJMC077	Green	Black	ii	Presence	Absence	R		G	Stoplost-Ter352Trp		K1		T	Tawny		Deep purple	Purple	W1	Stop lost in Exon3	Yellow	Yellow
GmJMC078	Yellow	Inperfect black	ii	Presence	Absence	r	Arg75fs	g			K1		T	Tawny		White	Green	w1		Yellow	Yellow
GmJMC079	Yellow	Light brown	ii	Presence	Absence	r	Arg75fs	g			K1		t	Gray	Lys389fs	Deep purple	Purple	W1	Stop lost in Exon3	Yellow	Yellow
GmJMC080	Yellow	Imperfect yellow or Imperfect green	ii	Presence	Absence	r	Arg75fs	g			K1		t	Gray	Lys389fs	Purple	Purple	W1	Stop lost in Exon3	Yellow	Yellow
GmJMC081	Yellow	Yellow	I	Absence	Presence	r	Arg75fs	g			K1		t	Gray	Lys389fs	Purple	Purple	W1	Stop lost in Exon3	Yellow	Yellow
GmJMC082	Greenish yellow	Black	ii	Presence	Absence	R		G	Stoplost-Ter352Trp		K1		T	Tawny		Purple	Purple	W1	Stop lost in Exon3	Yellow	Yellow
GmJMC085	Yellow	Light brown-Brown	ii	Presence	Absence	r	Arg75fs	g			K1		t	Gray	Lys389fs	Purple	Purple	W1	Stop lost in Exon3	Yellow	Yellow
GmJMC088	Yellow	Light brown-Brown	ii	Presence	Absence	r	Arg75fs	g			K1		t	Gray	Lys389fs	Purple	Purple	W1	Stop lost in Exon3	Yellow	Yellow
GmJMC090	Green	Imperfect yellow or Imperfect green	ii	Presence	Absence	r	Arg75fs	G	Stoplost-Ter352Trp		K1		t	Gray	Lys389fs	Purple	Purple	W1	Stop lost in Exon3	Green	Stay green	cytG	Ile25fs
GmJMC091	Black	Black	i	Absence	Absence	R		g			K1		T	Tawny		Purple	Purple	W1	Stop lost in Exon3	Yellow	Yellow
GmJMC092	Black	Black	i	Absence	Absence	R		G	Stoplost-Ter352Trp		K1		T	Tawny		Deep purple	Purple	W1	Stop lost in Exon3	Yellow	Yellow
GmJMC093	Dark green	Black	ii	Presence	Absence	R		G	Stoplost-Ter352Trp		K1		T	Intermediate:ligt tawny-near gray		White	Green	w1		Yellow	Yellow
GmJMC095	Yellow	Dark brown	ii	Presence	Absence	r	Arg75fs	g			K1		T	Tawny		Purple	Purple	W1	Met275Thr, Stop lost in Exon3	Yellow	Yellow
GmJMC096	Yellow	Light brown	ii	Presence	Absence	r	Arg75fs	g			K1		t	Gray	Lys389fs	Purple	Purple	W1	Stop lost in Exon3	Yellow	Yellow
GmJMC097	Yellow	Dark brown	ii	Presence	Absence	r	Arg75fs	g			K1		T	Tawny		Purple	Purple	W1	Met275Thr, Stop lost in Exon3	Yellow	Yellow
GmJMC098	Brown	Dark brown	i	Absence	Absence	r	Arg75fs	g			K1		T	Tawny		Purple	Purple	W1	Met275Thr, Stop lost in Exon3	Yellow	Yellow
GmJMC099	Reddish brown	Dark brown	i	Absence	Absence	R		g			K1		t	Gray	Lys389fs	White	Green	w1		Yellow	Yellow
GmJMC100	Black	Black	i	Absence	Absence	R		g			K1		T	Intermediate:ligt tawny-near gray		Purple	Purple	W1	Stop lost in Exon3	Yellow	Yellow
GmJMC101	Green	Black	ii	Presence	Absence	R		G	Stoplost-Ter352Trp		K1		T	Tawny		Light purple	Purple	W1	Met275Thr, Stop lost in Exon3	Green	Stay green	cytG	Ile25fs
GmJMC102	Greenish yellow	Black	ii	Presence	Absence	R		G	Stoplost-Ter352Trp	Saddle	k1	Val351fs	T	Tawny		Purple	Purple	W1	Met275Thr, Stop lost in Exon3	Green	Stay green	cytG	Ile25fs
GmJMC104	Yellow	Light brown	ii	Presence	Absence	r	Arg75fs	g			K1		t	Gray	Lys389fs	Purple	Purple	W1	Met275Thr, Stop lost in Exon3	Yellow	Yellow
GmJMC105	Yellow	Light brown	ii	Presence	Absence	r	Arg75fs	g			K1		t	Gray	Lys389fs	Purple	Purple	W1	Met275Thr, Stop lost in Exon3	Yellow	Yellow
GmJMC106	Yellow	Brown	ii	Presence	Absence	r	Arg75fs	g			K1		T	Tawny		Purple	Purple	W1	Stop lost in Exon3	Yellow	Yellow	D1,d2			Lys59fs
GmJMC110	Black	Black	i	Absence	Absence	R		g			K1		T	Intermediate:ligt tawny-near gray		Purple	Purple	W1	Stop lost in Exon3	Yellow	Yellow
GmJMC111	Yellow	Light brown	ii	Presence	Absence	r	Arg75fs	g			K1		t	Gray	Lys389fs	Light purple	Purple	W1	Stop lost in Exon3	Yellow	Yellow
GmJMC112	Yellow	Light brown	ii	Presence	Absence	r	Arg75fs	g			K1		t	Gray	Lys389fs	Purple	Purple	W1	Stop lost in Exon3	Yellow	Yellow
GmJMC114	Black	Black	i	Absence	Absence	R		g			K1		T	Tawny		Purple	Purple	W1	Stop lost in Exon3	Green	Stay green	cytG	Ile25fs
GmJMC116	Yellow	Dark brown	ii	Presence	Absence	r	Arg75fs	g			K1		t	Gray	Lys389fs	Purple	Purple	W1	Stop lost in Exon3	Yellow	Yellow
GmJMC117	Yellow	Light brown	ii	Presence	Absence	r	Arg75fs	g			K1		t	Gray	Ala9Thr, Lys389fs	White	Green	w1		Yellow	Yellow	D1,d2			Lys59fs
GmJMC121	Green	Imperfect yellow or Imperfect green	ii	Presence	Absence	r	Arg75fs	G	Stoplost-Ter352Trp		K1		T	Tawny		Purple	Purple	W1	Stop lost in Exon3	Yellow	Yellow
GmJMC126	Yellow	Light brown-Brown	ii	Presence	Absence	r	Arg75fs	g			K1		t	Gray	Lys389fs	White	Green	w1		Yellow	Yellow
GmJMC128	Green	Green	I	Absence	Presence	r	Arg75fs	G	Stoplost-Ter352Trp		K1		T	Intermediate:ligt tawny-near gray		White	Green	w1		Yellow	Yellow
GmJMC130	Green	Dark brown	ii	Presence	Absence	r	Arg75fs	G	Stoplost-Ter352Trp		K1		T	Intermediate:ligt tawny-near gray		Purple	Purple	W1	Stop lost in Exon3	Green	Stay green	cytG	Ile25fs
GmJMC131	Brown	Dark brown	i	Absence	Absence	r	Arg75fs	g			K1		T	Tawny		Purple	Purple	W1	Stop lost in Exon3	Yellow	Yellow
GmJMC133	Yellow	Light brown-Brown	ii	Presence	Absence	r	Arg75fs	g			K1		t	Gray	Lys389fs	Purple	Purple	W1	Stop lost in Exon3	Yellow	Yellow
GmJMC137	Black	Black	i	Absence	Absence	R		g			K1		T	Tawny		Light purple	Purple	W1	Stop lost in Exon3	Yellow	Yellow
GmJMC139	Yellow	Dark brown	ii	Presence	Absence	r	Arg75fs	g			K1		T	Tawny		Light purple	Green	W1	Glu153Gly, Stop lost in Exon3	Yellow	Yellow
GmJMC145	Yellow	Light brown	ii	Presence	Absence	r	Arg75fs	g			K1		T	Tawny		Purple	Purple	W1	Stop lost in Exon3	Yellow	Yellow
GmJMC149	Yellow	Light brown	ii	Presence	Absence	r	Arg75fs	g			K1		t	Gray	Lys389fs	White	Green	w1		Yellow	Yellow
GmJMC158	Brown	Dark brown	i	Absence	Absence	r	Arg75fs	G	Stoplost-Ter352Trp		K1		T	Tawny		Purple blue	Purple	w1		Yellow	Yellow
GmJMC161	Yellow	Dark brown	ii	Presence	Absence	r	Arg75fs	g			K1		T	Tawny		Light purple	Purple	W1	Met275Thr, Stop lost in Exon3	Yellow	Yellow
GmJMC167	Black	Black	i	Absence	Absence	R		G	Stoplost-Ter352Trp		K1		T	Tawny		Purple	Purple	W1	Glu153Gly, Stop lost in Exon3	Yellow	Yellow
GmJMC172	Black	Black	i	Absence	Absence	R		G	Stoplost-Ter352Trp		K1		T	Tawny		Purple	Purple	W1	Stop lost in Exon3	Yellow	Yellow
GmJMC177	Yellow	Light brown-Brown	ii	Presence	Absence	r	Arg75fs	g			K1		t	Gray	Lys389fs	Purple	Purple	W1	Stop lost in Exon3	Yellow	Yellow
GmJMC179	Yellow	Brown	ii	Presence	Absence	r	Arg75fs	g			K1		T	Tawny		Purple	Purple	W1	Met275Thr, Stop lost in Exon3	Yellow	Yellow
GmJMC180	Black	Black	i	Absence	Absence	R		G	Stoplost-Ter352Trp		K1		T	Tawny		Purple	Purple	W1	Stop lost in Exon3	Yellow	Yellow	D1,d2			Val60fs
GmJMC184	Black	Black	i	Absence	Absence	R		g			K1	Phe37Leu	T	Tawny		Purple	Purple	W1	Glu153Gly, Stop lost in Exon3	Yellow	Yellow
GmWMC001	Yellow	Brown	ii	Presence	Absence	r	spliceAGgt>AGtt	g			K1		T	Tawny		Purple	Purple	W1	Stop lost in Exon3	Yellow	Yellow
GmWMC006	Yellow	Brown	ii	Presence	Absence	r	Arg75fs	g			K1		T	Tawny		Purple	Purple	W1	Stop lost in Exon3	Yellow	Yellow
GmWMC010	Yellow	Yellow	I	Absence	Presence	r	spliceAGgt>AGtt	g			K1		t	Gray	Lys389fs	White	Green	w1		Yellow	Yellow
GmWMC011	Greenish yellow	Green	I	Absence	Presence	r	Arg75fs	g			K1		t	Gray	Lys389fs	Purple	Purple	W1	Stop lost in Exon3	Green	Stay green	d1,d2		Presence	Val60fs
GmWMC012	Yellow	Brown	ii	Presence	Absence	r	Arg75fs	g			K1		T	Tawny		Deep purple	Purple	W1	Stop lost in Exon3	Yellow	Yellow
GmWMC014	Yellow	Yellow	I	Absence	Presence	R		g			K1		t	Gray	Lys389fs	White	Green	w1		Yellow	Yellow
GmWMC015	Yellow	Dark brown	ii	Presence	Absence	r	spliceAGgt>AGtt	g			K1		T	Tawny	Lys244Arg, Ala462Thr, Val498Met	Purple	Purple	W1	Stop lost in Exon3	Yellow	Yellow
GmWMC018	Green	Inperfect black	ii	Presence	Absence	R		G	Stoplost-Ter352Trp		K1		t	Gray	Lys389fs	Purple	Purple	W1	Stop lost in Exon3	Green	Stay green	d1,d2		Presence	Val60fs
GmWMC019	Brown	Brown	i	Absence	Absence	R	Trp32Ser	G	Stoplost-Ter352Trp		K1	Phe37Leu	T	Intermediate:ligt tawny-near gray		Purple	Purple	W1	Stop lost in Exon3	Yellow	Yellow
GmWMC020	Yellow	Yellow	I	Absence	Presence	R		g			K1		t	Gray	Lys389fs	Purple	Purple	W1	Stop lost in Exon3	Yellow	Yellow
GmWMC022	Black	Black	i	Absence	Absence	R		g			K1		T	Intermediate:ligt tawny-near gray	Lys244Arg, Ala462Thr, Val498Met	Purple	Purple	W1	Stop lost in Exon3	Yellow	Yellow
GmWMC024	Yellow	Brown	ii	Presence	Absence	r	Arg75fs	g			K1		T	Tawny		White	Green	w1		Yellow	Yellow
GmWMC027	Black	Black	i	Absence	Absence	R		G	Stoplost-Ter352Trp		K1		T	Tawny		Purple	Purple	W1	Stop lost in Exon3	Yellow	Yellow
GmWMC029	Yellow	Light brown	ii	Presence	Absence	r	Arg75fs	g			K1		t	Gray	Lys389fs	Light purple	Purple	W1	Stop lost in Exon3	Yellow	Yellow
GmWMC035	Yellow	Yellow	I	Absence	Presence	r	Arg75fs	g			K1		t	Gray	Lys389fs	Light purple	Purple	W1	Stop lost in Exon3	Yellow	Yellow
GmWMC036	Black	Black	i	Absence	Absence	R		G	Stoplost-Ter352Trp		K1	Phe37Leu	T	Intermediate:ligt tawny-near gray		Purple	Purple	W1	Stop lost in Exon3	Yellow	Yellow
GmWMC038	Yellow	Yellow	I	Absence	Presence	R	Trp32Ser	g			K1		t	Gray	Lys389fs	Purple	Purple	W1	Stop lost in Exon3	Yellow	Yellow
GmWMC042	Brown	Brown	i	Absence	Absence	R	Trp32Ser	g			K1	Phe37Leu	T	Intermediate:ligt tawny-near gray		Purple	Green	W1	Stop lost in Exon3	Yellow	Yellow
GmWMC045	Yellow	Yellow	I	Absence	Presence	r	Arg75fs	g			K1		t	Gray	Lys389fs	Purple	Purple	W1	Stop lost in Exon3	Yellow	Yellow
GmWMC046	Yellow	Dark brown	ii	Presence	Absence	r	Arg75fs	g			K1		T	Tawny		Purple	Purple	W1	Stop lost in Exon3	Yellow	Yellow
GmWMC048	Yellow	Light brown-Brown	ii	Presence	Absence	r	spliceAGgt>AGtt	g			K1		t	Gray	Lys389fs	Purple	Purple	W1	Stop lost in Exon3	Yellow	Yellow
GmWMC066	Black	Black	i	Absence	Absence	R		G	Stoplost-Ter352Trp		K1		T	Tawny		Purple	Purple	W1	Stop lost in Exon3	Yellow	Yellow
GmWMC070	Yellow	Imperfect yellow or Imperfect green	ii	Presence	Absence	R		g			K1		t	Gray	Lys389fs	White	Green	w1		Yellow	Yellow
GmWMC071	Yellow	Black	ii	Presence	Absence	R		g			K1		T	Tawny		Purple	Green	W1	Stop lost in Exon3	Yellow	Yellow
GmWMC072	Brown	Dark brown	i	Absence	Absence	r	Arg75fs	g			K1	Phe37Leu	T	Tawny		White	Green	w1		Yellow	Yellow
GmWMC073	Greenish yellow	Black	ii	Presence	Absence	R		G	Stoplost-Ter352Trp	Saddle	k1	Leu752*,Glu751Asp	T	Intermediate:ligt tawny-near gray		Purple	Purple	W1	Stop lost in Exon3	Yellow	Yellow
GmWMC074	Yellow	Dark brown	ii	Presence	Absence	r	Gly63fs	g			K1	Phe37Leu	T	Tawny		Purple	Purple	W1	Stop lost in Exon3	Yellow	Yellow
GmWMC075	Green	Imperfect yellow or Imperfect green	ii	Presence	Absence	R	Trp32Ser	G	Stoplost-Ter352Trp		K1		T	Tawny		Purple	Purple	W1	Stop lost in Exon3	Green	Stay green	cytG	Ile25fs
GmWMC083	Yellow	Light brown-Brown	ii	Presence	Absence	r	spliceAGgt>AGtt	g			K1		t	Gray	Lys389fs	White	Green	w1		Yellow	Yellow
GmWMC084	Black	Black	i	Absence	Absence	R		g			K1	Phe37Leu	T	Intermediate:ligt tawny-near gray		White	Green	w1		Yellow	Yellow
GmWMC086	Black	Black	i	Absence	Absence	R		g			K1		T	Tawny	Lys244Arg, Ala462Thr, Val498Met	Purple	Green	W1	Stop lost in Exon3	Yellow	Yellow
GmWMC087	Greenish yellow	Dark brown	ii	Presence	Absence	R	Trp32Ser	G	Stoplost-Ter352Trp		K1		T	Tawny		Purple	Purple	W1	Stop lost in Exon3	Yellow	Yellow
GmWMC089	Yellow	Yellow	I	Absence	Presence	r	Arg75fs	g			K1		t	Gray	Lys389fs	Purple	Purple	W1	Stop lost in Exon3	Yellow	Yellow
GmWMC094	Yellow	Dark brown	ii	Presence	Absence	r	Arg75fs	g			K1		T	Tawny		Purple blue	Purple	w1		Yellow	Yellow
GmWMC103	Yellow	Yellow	I	Absence	Presence	R		g			K1		t	Gray	Lys389fs	White	Green	w1		Yellow	Yellow
GmWMC107	Yellow	Imperfect yellow or Imperfect green	ii	Presence	Absence	r	spliceAGgt>AGtt	g			K1		t	Gray	Lys389fs	White	Green	w1		Yellow	Yellow
GmWMC108	Black	Black	i	Absence	Absence	R		G	Stoplost-Ter352Trp		K1	Met556Ile	T	Tawny		Purple	Purple	W1	Stop lost in Exon3	Yellow	Yellow
GmWMC109	Yellow	Brown	ii	Presence	Absence	r	Arg75fs	g			K1		T	Tawny		Purple	Purple	W1	Met275Thr, Stop lost in Exon3	Yellow	Yellow
GmWMC113	Yellow	Inperfect black	ii	Presence	Absence	R		g			K1		t	Gray	Lys389fs	Purple	Purple	W1	Stop lost in Exon3	Yellow	Yellow
GmWMC115	Yellow	Black	ii	Presence	Absence	R		g			K1		T	Tawny		White	Green	w1		Yellow	Yellow
GmWMC118	Black	Black	i	Absence	Absence	R		g			K1	Phe37Leu	T	Tawny		White	Green	w1		Green	Stay green	d1,d2		Presence	Val60fs
GmWMC119	Yellow	Yellow	I	Absence	Presence	r	spliceAGgt>AGtt	g			K1		t	Gray	Lys389fs	Purple	Purple	W1	Stop lost in Exon3	Yellow	Yellow
GmWMC120	Yellow	Brown	ii	Presence	Absence	R		g			K1		t	Gray	Ile325fs	White	Green	w1		Yellow	Yellow
GmWMC122	Yellow	Black	ii	Presence	Absence	R		g			K1		T	Tawny		White	Green	w1		Yellow	Yellow
GmWMC123	Brown	Brown	i	Absence	Absence	r	spliceAGgt>AGtt	g			K1	Phe37Leu	T	Tawny		White	Green	w1		Yellow	Yellow
GmWMC124	Yellow	Black	ii	Presence	Absence	R		g			K1		T	Tawny		Purple	Purple	W1	Stop lost in Exon3	Yellow	Yellow
GmWMC125	Brown	Dark brown	i	Absence	Absence	r	spliceAGgt>AGtt	g			K1	Phe37Leu	T	Tawny		White	Green	w1		Yellow	Yellow
GmWMC127	Green	Black	ii	Presence	Absence	R		G	Stoplost-Ter352Trp		K1	Phe37Leu	T	Tawny		Purple	Purple	W1	Met275Thr, Stop lost in Exon3	Yellow	Yellow	d1,D2		Presence
GmWMC129	Green	Imperfect yellow or Imperfect green	ii	Presence	Absence	r	Arg75fs	G	Stoplost-Ter352Trp		K1		T	Tawny	Asn322fs, Ile325fs	Purple	Purple	W1	Stop lost in Exon3	Green	Stay green	d1,d2		Presence	Val60fs
GmWMC132	Yellow	Light brown	ii	Presence	Absence	r	Arg75fs	g			K1		t	Gray	Lys389fs	Purple	Purple	W1	Stop lost in Exon3	Yellow	Yellow
GmWMC134	Greenish yellow	Gray	ii	Presence	Absence	R		G	Stoplost-Ter352Trp		K1		T	Tawny	Asn322fs, Ile325fs	White	Green	w1		Yellow	Yellow
GmWMC135	Yellow	Dark brown	ii	Presence	Absence	r	Arg75fs	g			K1		T	Tawny		White	Green	w1		Yellow	Yellow
GmWMC136	Yellow	Light brown	ii	Presence	Absence	r	Gly63fs	g			K1		t	Gray	Lys389fs	Purple	Purple	W1	Stop lost in Exon3	Yellow	Yellow
GmWMC138	Brown	Brown	i	Absence	Absence	r	Glu67del	G	Stoplost-Ter352Trp		K1	Phe37Leu	T	Tawny		Purple	Purple	W1	Stop lost in Exon3	Yellow	Yellow
GmWMC140	Yellow	Dark brown	ii	Presence	Absence	r	Gly63fs	g			K1		T	Tawny		Purple	Purple	W1	Stop lost in Exon3	Yellow	Yellow
GmWMC141	Yellow	Dark brown	ii	Presence	Absence	R		g			K1		T	Tawny		Purple	Purple	W1	Stop lost in Exon3	Yellow	Yellow
GmWMC142	Yellow	Dark brown	ii	Presence	Absence	r	Gly63fs	g			K1	Phe37Leu	T	Tawny		Purple blue	Purple	w1		Yellow	Yellow
GmWMC143	Yellow	Brown	ii	Presence	Absence	r	Gly63fs	g			K1		T	Tawny		Light purple	Purple	W1	Stop lost in Exon3	Yellow	Yellow
GmWMC144	Yellow	Dark brown	ii	Presence	Absence	R		g			K1		T	Tawny		Purple	Purple	W1	Stop lost in Exon3	Yellow	Yellow
GmWMC146	Yellow	Black	ii	Presence	Absence	R		g			K1		T	Tawny		Light purple	Purple	W1	Stop lost in Exon3	Yellow	Yellow
GmWMC147	Yellow	Dark brown	ii	Presence	Absence	r	Arg75fs	g			K1		T	Tawny		Purple	Purple	W1	Stop lost in Exon3	Yellow	Yellow
GmWMC148	Yellow	Dark brown	ii	Presence	Absence	r	spliceAGgt>AGtt	g			K1	Phe37Leu	T	Tawny		White	Green	w1		Yellow	Yellow
GmWMC150	Black	Black	i	Absence	Absence	R		G	Stoplost-Ter352Trp		K1		T	Tawny		Purple	Purple	W1	Stop lost in Exon3	Yellow	Yellow
GmWMC151	Green	Black	ii	Presence	Absence	R		G	Stoplost-Ter352Trp		K1		T	Tawny		Light purple	Purple	W1	Stop lost in Exon3	Yellow	Yellow
GmWMC152	Brown	Dark brown	i	Absence	Absence	r	spliceAGgt>AGtt	g			K1	Phe37Leu	T	Tawny		White	Green	w1		Yellow	Yellow
GmWMC153	Yellow	Dark brown	ii	Presence	Absence	r	Gly63fs	g			K1		t	Gray	Ile325fs	Purple	Purple	W1	Stop lost in Exon3	Yellow	Yellow
GmWMC154	Brown	Dark brown	i	Absence	Absence	r	Arg75fs	G	Stoplost-Ter352Trp		K1		T	Tawny		Purple	Purple	W1	Stop lost in Exon3	Yellow	Yellow
GmWMC155	Yellow	Light brown-Brown	ii	Presence	Absence	r	spliceAGgt>AGtt	g			K1	Phe37Leu	t	Gray	Lys389fs	Purple	Purple	W1	Stop lost in Exon3	Yellow	Yellow
GmWMC156	Black	Black	i	Absence	Absence	R		G	Stoplost-Ter352Trp		K1		T	Tawny		Purple	Purple	W1	Stop lost in Exon3	Yellow	Yellow
GmWMC157	Yellow	Reddish buff	ii	Presence	Absence	r	spliceAGgt>AGtt	g			K1		T	Intermediate:ligt tawny-near gray		Purple	Purple	W1	Stop lost in Exon3	Yellow	Yellow
GmWMC159	Brown	Brown	i	Absence	Absence	r	Asn213fs	g			K1	Phe37Leu	T	Tawny		Purple	Purple	W1	Stop lost in Exon3	Yellow	Yellow
GmWMC160	Yellow	Reddish buff	ii	Presence	Absence	r	spliceAGgt>AGtt	g			K1	Phe37Leu	T	Intermediate:ligt tawny-near gray		Purple	Purple	W1	Stop lost in Exon3	Yellow	Yellow
GmWMC162	Yellow	Dark brown	ii	Presence	Absence	r	Arg75fs	g			K1		T	Tawny		Purple	Purple	W1	Stop lost in Exon3	Yellow	Yellow
GmWMC163	Yellow	Dark brown	ii	Presence	Absence	r	spliceAGgt>AGtt	g			K1		T	Tawny		Purple	Purple	W1	Stop lost in Exon3	Yellow	Yellow				Thr5Lys
GmWMC164	Yellow	Dark brown	ii	Presence	Absence	r	Gly63fs	g			K1		T	Intermediate:ligt tawny-near gray		White	Green	w1		Yellow	Yellow
GmWMC165	Black	Black	i	Absence	Absence	R		G	Stoplost-Ter352Trp		K1		T	Tawny		Purple	Purple	W1	Stop lost in Exon3	Yellow	Yellow
GmWMC166	Black	Black	i	Absence	Absence	R		G	Stoplost-Ter352Trp		K1	Phe37Leu	T	Tawny		White	Green	w1		Yellow	Yellow
GmWMC168	Black	Black	i	Absence	Absence	R		G	Stoplost-Ter352Trp		K1	Phe37Leu	T	Tawny		Deep purple	Green	W1	Stop lost in Exon3	Yellow	Yellow
GmWMC169	Yellow	Light brown-Brown	ii	Presence	Absence	r	spliceAGgt>AGtt	g			K1		t	Gray	Lys389fs	Purple	Purple	W1	Stop lost in Exon3	Yellow	Yellow
GmWMC170	Black	Black	i	Absence	Absence	R		G	Stoplost-Ter352Trp		K1		T	Tawny		Purple	Purple	W1	Stop lost in Exon3	Yellow	Yellow
GmWMC171	Green	Black	ii	Presence	Absence	R		G	Stoplost-Ter352Trp		K1		T	Tawny		White	Green	w1		Yellow	Yellow
GmWMC173	Black	Black	i	Absence	Absence	R		G	Stoplost-Ter352Trp		K1	Phe37Leu	T	Tawny		White	Purple	w1		Yellow	Yellow				Lys88Thr
GmWMC174	Yellow	Dark brown	ii	Presence	Absence	r	Arg75fs	g			K1		T	Tawny		Purple	Purple	W1	Stop lost in Exon3	Yellow	Yellow
GmWMC175	Yellow	Brown	ii	Presence	Absence	r	Gly63fs	g			K1		T	Intermediate:ligt tawny-near gray		Purple	Purple	W1	Stop lost in Exon3	Yellow	Yellow
GmWMC176	Yellow	Brown	ii	Presence	Absence	R		g			K1		t	Gray	Lys389fs	White	Green	w1		Yellow	Yellow
GmWMC178	Green	Black	ii	Presence	Absence	R		G	Stoplost-Ter352Trp		K1	Phe37Leu	T	Tawny		Purple	Purple	W1	Stop lost in Exon3	Yellow	Yellow
GmWMC181	Yellow	Black	ii	Presence	Absence	R		g			K1		T	Tawny		Purple	Purple	W1	Stop lost in Exon3	Yellow	Yellow
GmWMC182	Yellow	Dark brown	ii	Presence	Absence	r	Arg75fs	g			K1		T	Tawny		White	Purple	w1		Yellow	Yellow
GmWMC183	Yellow	Dark brown	ii	Presence	Absence	r	Arg75fs	g			K1		T	Tawny		Purple	Purple	W1	Stop lost in Exon3	Yellow	Yellow
GmWMC185	Yellow	Black	ii	Presence	Absence	R		g			K1		T	Tawny		Purple	Purple	W1	Met275Thr, Stop lost in Exon3	Yellow	Yellow
GmWMC186	Yellow	Dark brown	ii	Presence	Absence	r	Gly63fs	g			K1		T	Tawny		Light purple	Purple	W1	Stop lost in Exon3	Yellow	Yellow
GmWMC187	Black	Black	i	Absence	Absence	R		G	Stoplost-Ter352Trp		K1		T	Tawny		Purple	Purple	W1	Stop lost in Exon3	Yellow	Yellow
GmWMC188	Black	Black	i	Absence	Absence	R		G	Stoplost-Ter352Trp		K1	Phe37Leu	T	Tawny		Purple	Purple	W1	Stop lost in Exon3	Yellow	Yellow
GmWMC189	Black	Black	i	Absence	Absence	R		G	Stoplost-Ter352Trp		K1	Phe37Leu	T	Tawny		Purple	Purple	W1	Stop lost in Exon3	Yellow	Yellow
GmWMC190	Yellow	Brown	ii	Presence	Absence	r	spliceAGgt>AGtt	g			K1		t	Gray	Lys389fs	Purple	Purple	W1	Stop lost in Exon3	Yellow	Yellow
GmWMC191	Yellow	Brown	ii	Presence	Absence	R		g			K1		t	Gray	Lys389fs	White	Green	w1		Yellow	Yellow
GmWMC192	Black	Black	i	Absence	Absence	R		G	Stoplost-Ter352Trp		K1		T	Tawny		Light purple	Purple	W1	Stop lost in Exon3	Yellow	Yellow
Houjaku Kuwazu	Yellow	Light brown	ii	Presence	Absence	r	Arg75fs	g			K1		t	Gray	Lys389fs	Purple	Purple	W1	Stop lost in Exon3	Yellow	Yellow
Misuzudaizu	Yellow	Yellow	I	Absence	Presence	R		g			K1		t	Gray	Lys389fs	White	Green	w1		Yellow	Yellow
5002T	Yellow	Black	ii	Presence	Absence	R		g			K1		T	Tawny		White	Green	w1		Yellow	Yellow
C1329	Yellow	Light brown	ii	Presence	Absence	r	Gly63fs	g			K1		t	Gray	Lys389fs	Purple	Purple	W1	Stop lost in Exon3	Yellow	Yellow
B01167	Black	Black	i	Absence	Absence	R		G	Stoplost-Ter352Trp		K1		T	NA		NA	NA			Yellow	NA
		Genomic location		Chr08:8364770..8371241 reverse	Chr08:8419650..8422508 forward		Chr09:45758762..45760773 forward		Chr01:53226421..53229986 forward			Chr11:26361722..26367787 reverse			Chr06:18731105..18738025 forward				Chr13:17312472..17317198 forward				Chr15:29949894..29950166 reverse	Chr11:1974063..1976315 forward	Chr01:54554210..54556460 reverse
		Genomic position of variant 1		Presence of Gm-c1069-6017 partial genomic sequence; Chr08:8368866..8368971	Presence of GmICHS partial sequence; Chr08:8419373..8420201		Arg75fs; Chr01:45759138 C > -		Stoplost-Ter352Trp; Chr01:53229579 A > G			Val351fs; Chr11:26365874..26365877 CTAC > -			Lys389fs; Chr06:18737367 C > -				Stop lost in Exon3 by 53bp deletion; Chr13:17316724..17316726 T > G				Ile25fs;Chr15:29950015^29950016 - > ATAAG	Presence of GmD2IN partial sequence; Chr11:1975880 or 1975350	Thr5Lys; Chr01:54556231 G > T
		Genomic position of variant 2					Gly63fs; Chr01:45759101 G > -		Asp160Asn; Chr01:53227324 G > A			Leu752*,Glu751Asp; Chr11:26363354 T > G, 26363352 A > T			Ile325fs; Chr06:18737177 A > -				Met275Thr, Stop lost in Exon3; Chr13:17314093 T > C, Chr13:17316724..17316726 T > G					Previous annotation of Glyma.11G027400 is Glyma11g02980	Lys59fs; Chr01:54555974 T > -
		Genomic position of variant 3					spliceAGgt>Agtt; Chr01:45759165 G > T					Ser614Thr; Chr11:26364095 A > T			Ala9Thr, Lys389fs; Chr06:18731224 G > A, Chr06:18737367 C > -				Glu153Gly, Stop lost in Exon3; Chr13:17313727 A > G, Chr13:17316724..17316726 T > G						Val60fs; Chr01:54555968 A > -
		Genomic position of variant 4					Asn213fs; Chr01:45760696 A > -					Phe37Leu; Chr11:26367581 G > T			Asn322fs, Ile325fs; Chr06:18737165^18737166 - > A, Chr06:18737177 C > -										Lys88Thr Chr01:54555887 T > G
		Genomic position of variant 5					Glu67del; Chr01:45759115..45759117 GAA > -					Met556Ile; Chr11:26364355 C > T			Lys244Arg, Ala462Thr, Val498Met; Chr06:18736037 A > G, Chr06:18737590 G > A, Chr06:18737698 G > A
		Genomic position of variant 6					Trp32Ser; Chr01:45758856 G > C					Ile877fs; Chr11:26362616^26362617 - > T (Since Ile877fs was observed in all samples, the mutation seems to be artificial due to miss assembly of reference sequence and did not included in the list)
